# Supplementary material for: Tumor-Intrinsic PD-L1 Exerts an Oncogenic Function through the Activation of the Wnt/β-Catenin Pathway in Human Non-Small Cell Lung Cancer
Source: Int J Mol Sci. 2022 Sep 20;23(19):11031. doi: 10.3390/ijms231911031 (PMC9569632; doi:10.3390/ijms231911031)
Supplement: Supplementary file 1 [file ijms-23-11031-s001.zip › Supplementary Table S1.xlsx]

## Sheet: Suppementary Table S1
Supplementary Table 1. Sequences of primers
PCR	Primer name	Sequence (5'-3')
BS primer
	PDL1	F: 5’-ATTTTTAGGATATTAATATTAGATATTTAAATTGA-3’
		R: 5’-CCTCTCTCCATCCCAAAAAAAAAATATAAAAACCC-3’
	PD1	F: 5’-AGTTATTTATATAGTTTTATATTTTTGAG-3’
		R: 5’-ACACCATAACCACAATTCCAAATCTTTCC-3’
Real-time RT-PCR
	PD-1	F: 5’-ACCTGGGTGTTGGGAGGGCA-3’
		R: 5’-GTCTGCTGAGGGACACAGG-3’
	PD-L1	F: 5’-CAGAACTACCTCTGGCACAT-3’
		R: 5’-CTTTGAGTTTGTATCTTGGATG-3’
	GAPDH	F: 5’-GACAGTCAGCCGCATCTTCT-3’
		F: 5’-TTAAAAGCAGCCCTGGTGAC-3’
	CCNG2	F: 5’-ACTGGAAATTCTCTTGCTAGTTA-3’
		R: 5’-GATCCAAACCAACTTCTTAAGAT-3’
	CyclinD1	F: 5’-GCAGGGTCTGGAAAGGCCAC-3’
		R: 5’-GCTGCAGGGCXCGTTGGGTAG-3’
	p21	F: 5’-AAGACCATGTGGACCTGT-3’
		R: 5’-GGTAGAAATCTGTCATGCTG-3’
	p27	F: 5’- CCTGTCCCCGCTTGCTCACG-3’
		R: 5’- GAGGGTGGCAAAGCCCGTCC-3’
	p53	F: 5’-CGATGGGACTGACTTTCTGCT-3’
		R: 5’-TCTGGACCTGGGTCTTCAGTG-3’
	Axin 2	F: 5’-CGAGTGTGAGGTCCACGGAA-3’
		R: 5’-CTGGTGGCTGGTGCAAAGAC-3’
	Fibronectin	F: 5’-CCATAAAGGGCAACCAAGAG-3’
		R: 5’-AAACCAATTCTTGGAGCAGG-3’
	CX43	F: 5’-ATCTCTCATGTGCGCTTCTG-3’
		R: 5’-GTTTGGGCAACCTTGAGTTC-3’
	MMP14	F: 5’-CCTTGGACTGTCAGGAATGAGG-3’
		R: 5’-TTCTCCGTGTCCATCCACTGGT-3’
	LEF	F: 5’-TGCATCAGGTACAGGTCCAAG-3’
		R: 5’-ACGTTGGGAATGAGCTTCGT-3’
	SP5	F: 5’-TCAGCAGTTGCAGCGTGAA-3’
		R: 5’-AGTACAGCCACCCAGAAGAAG-3’
	BCL2L1	F: 5’-ATGGCAGCAGTAAAGCAAGC-3’
		R: 5’-GAAGAGTTCATTCACTACCTG-3’
Abbreviations: BS, bisulfite sequencing;
