# Supplementary material for: Tumor-Intrinsic PD-L1 Exerts an Oncogenic Function through the Activation of the Wnt/β-Catenin Pathway in Human Non-Small Cell Lung Cancer
Source: Int J Mol Sci. 2022 Sep 20;23(19):11031. doi: 10.3390/ijms231911031 (PMC9569632; doi:10.3390/ijms231911031)
Supplement: Supplementary file 1 [file ijms-23-11031-s001.zip › Supplementary Table S2-16.09.22.xlsx]

## Sheet: Supplementary Table S2
Supplementary Table 2. Antibodies used for Western blot (WB) and immunohistochemistry (IHC)
Name	Host	Company	Dilution
PD-L1 (E1L3N): 13684	Rabbit	Novus Biologicals, Centennial, CO, USA	1:1000 (WB)
PD-L1(ABM4E54): ab210931	Mouse	Abcam, Cambridge, UK	1:100 (IHC)
PD1 (NBP1-77276SS)	Rabbit	Novus Biologicals, Centennial, CO, USA	1:1000 (WB)
PD1 (D4W2J) mAb #86163	Rabbit	Cell Signaling Technology, Danvers, MA USA	1:100 (IHC)
Purified anti-DYKDDDDK Tag (FLAG tag): 637319	Mouse	BioLegend, San Diego, CA, USA	1:1000 (WB)
p44/42 MAPK (ERK1/2): 4695s	Rabbit	Cell Signaling Technology, Danvers, MA USA	1:1000 (WB)
p-p44/42 MAPK (ERK1/2): 9101s	Rabbit	Cell Signaling Technology, Danvers, MA USA	1:1000 (WB)
p-AKT: 9275s	Rabbit	Cell Signaling Technology, Danvers, MA USA	1:1000 (WB)
AKT: 9297s	Rabbit	Cell Signaling Technology, Danvers, MA USA	1:1000 (WB)
mTor: 2983s	Rabbit	Cell Signaling Technology, Danvers, MA USA	1:750 (WB)
p-mTor (Ser2448): 5536s	Rabbit	Cell Signaling Technology, Danvers, MA USA	1:750 (WB)
β-actin: MAB1501R	Mouse	Milipore, Billerica, MA USA	1:1000 (WB)
Anti-Active-β-catenin (Anti-ABC) clone 8E7: 05-665	Mouse	Milipore, Billerica, MA USA	1:1000 (WB)
CD63 (TS63): 10628D	Mouse	Life Technology corporation, Frederick, MD USA	1:500 (WB)
CD9 (MM2/57): AHS0902	Mouse	Life Technology corporation, Frederick, MD USA	1:300 (WB)
GAPDH: sc-32233	Mouse	Santa Cruz Biotechnology, Dallas, TX, USA	1:1000 (WB)
KPL HRP-Labeled antibody to mouse IgG (H+L)		SeraCare Life Sciences Inc., Milford, Mass USA	1:2000 (WB)
KPL HRP-Labeled antibody to Rabbit IgG (H+L)		SeraCare Life Sciences Inc., Milford, Mass USA	1:2000 (WB)
